# Supplementary material for: Anti-Persisters Activity of Lacticaseibacillus rhamnosus Culture Filtrates against Pseudomonas aeruginosa in Artificial Sputum Medium
Source: Int J Mol Sci. 2024 Jun 28;25(13):7113. doi: 10.3390/ijms25137113 (PMC11241021; doi:10.3390/ijms25137113)
Supplement: Supplementary file 1 [file ijms-25-07113-s001.zip]

Archive with 1 entries (1 files):
- ijms-3016342-supplementary.pdf
